# Supplementary material for: Metabolic priming of GD2 TRAC-CAR T cells during manufacturing promotes memory phenotypes while enhancing persistence
Source: Mol Ther Methods Clin Dev. 2024 Apr 10;32(2):101249. doi: 10.1016/j.omtm.2024.101249 (PMC11063605; doi:10.1016/j.omtm.2024.101249)
Supplement: Data S1. Tables S2–S4 [file mmc2.xlsx]

## Sheet: Table S2
Table S2
Nanoplasmid Sequences Used in Study (5' --> 3')
Knock-In Template	Construct organization	Vector format	Vector backbone size (bp)	Right homology arm length (bp)	Left homology arm length (bp)	Total insert size	Total construct size (bp)	Locus targeted	expressed transgene(s)	Comments
VFC-CAR	LHA.2A.14G2A-CD28-OX40-CD3ζ. Rb_glob_PA.RHA	nanoplasmid	429	499	383	3708	3708	TRAC	anti-GD2-CAR	mCherry insert and homology arms equivalent to Mueller et al
No CAR Control	LHA.2A.H2B_mCherry.rb_glob-PA.RHA	nanoplasmid	429	499	383	3248	3248	TRAC	H2B-mCherry	CAR insert and homology arms equivalent to Mueller et al

## Sheet: Table S3
Table S3
Sanger Sequencing Primers Used in Study (5' --> 3')
Vector format	Vector format	Knock-In Template
CAR Plasmid	CAR 1R
		agacttcctctgccctctcc
CAR Plasmid	CAR 2F	ACCCAAACTCCACTCTCCCT
CAR Plasmid	CAR 2R	TGGATACAGTTGGTGCAGCA
CAR Plasmid	CAR 3F	ACATGAACTGGGTGAGGCAG
CAR Plasmid	CAR 3R	ATAGCAAGCCAGGACTCCAC
CAR Plasmid	CAR 4F	AGCATTACCAGCCCTATGCC
CAR Plasmid	CAR 4R	GCTCGCCTTTCATCCCAATC
CAR Plasmid	CAR 5F	TAACAGCCAGacgcgtgaat
CAR Plasmid	CAR 6F	tcccagtcatagctgtccct
mCherry Plasmid	mCherry 1R	agacttcctctgccctctcc
mCherry Plasmid	mCherry 2F	GGCGCAGAAGAAGGATGGTA
mCherry Plasmid	mCherry 2R	CCCTCCATGTGCACCTTGAA
mCherry Plasmid	mCherry 3R	TTGACCTCAGCGTCGTAGTG
mCherry Plasmid	mCherry 4F	GGCATGGACGAGCTGTACAA
mCherry Plasmid	mCherry 4R	taaggaatggacagcagggg

## Sheet: Table S4
Table S4
Antibodies Used in Study for Flow Cytometry
Antigen	Clone	Fluorophore	Manufacturer	Catalog #	Volume Needed Per Sample (uL)	Post-Manufacturing Analysis	In Vivo Spleen Analysis
GhostRedTM780		-	Tonbo Biosciences	13-0865-T100	-	Yes (CAR/TCR analysis only)
Live/Dead Blue		-	ThermoFisher	L34961A	-	Yes	Yes
CAR	anti-id 1A7	APC	NCI, Novus Biologics	NCI, 705-0010	0.2	Yes	Yes
TCR α/β	IP26	BV421	Biolegend	306722	1.25	Yes	Yes
CD4	SK3	Spark Blue 550	Biolegend	344656	0.63	Yes	Yes
CD8	SK1	BUV805	BD Biosciences	612890	0.313	Yes	Yes
CD45RA	HI100	PE/Fire700	Biolegend	304172	2.5	Yes	Yes
CD45RO	UCHL1	BV480	BD Biosciences	566192	2.5	Yes	Yes
CD62L	DREG-56	Brilliant Violet 605	Biolegend	304834	2.5	Yes	Yes
CCR7	G043H7	Spark NIR 685	Biolegend	353258	2.5	Yes	Yes
Human CD45	2D1	Spark Blue 574	Biolegend	368558	0.63	No	Yes
PD1	EH12.2H7	BV785	Biolegend	329930	2.5	No	Yes
LAG3	11C3C65	BV650	Fisher	369316	4	No	Yes
TIM3	7D3	BB515	BD Biosciences	565568	1.25	No	Yes
CD39	TU66	BUV737	BD Biosciences	612852	0.63	No	Yes
TIGIT	A15153G	PE-Fire 640	Biolegend	372744	2.5	No	Yes
CD27	O323	BV570	Biolegend	302825	1.25	Yes	Yes
CD5	UCHT2	BUV563	BD Biosciences	741354	0.313	No	Yes
